# Supplementary material for: Beta-hydroxybutyrate, an endogenous NLRP3 inflammasome inhibitor, attenuates anxiety-related behavior in a rodent post-traumatic stress disorder model
Source: Sci Rep. 2020 Dec 10;10:21629. doi: 10.1038/s41598-020-78410-2 (PMC7728809; doi:10.1038/s41598-020-78410-2)
Supplement: Supplementary file 2 — Supplementary Information 2. [file 41598_2020_78410_MOESM2_ESM.xlsx]

## Sheet: Fig. 1 blood BHB levels
blood BHB levels
(the level of BHB at each time point) - (the level of pre-injection BHB)
			pre	10min	20min	30min	45min	60min
	non-stress	vehicle	0	-0.3	-0.2	-0.2	-0.4	-0.5
			0	0.6	0.3	0	0	0
			0	0	0.3	0	0	-0.1
			0	0.4	0.3	0.3	0.5	NA
			0	-0.2	0.1	-0.2	-0.3	NA
			0	0.7	0.2	0.8	0.2	NA
			0	-0.3	-0.2	-0.4	-0.5	NA
			0	0.1	0.1	0	-0.2	NA
	non-stress	BHB	0	0.4	1.2	0.9	0.3	-0.2
			0	0.3	0.4	0.4	0	0
			0	0.4	0.3	0.2	0.2	0.4
			0	0	0.1	-0.1	-0.2	0
			0	-0.3	0.3	-0.1	0.2	NA
			0	0.5	0.3	1.7	0.3	NA
			0	0.4	0.2	0.1	0.2	NA
			0	0.4	0.1	0	-0.1	NA
			0	0.2	0.4	0.3	0.4	NA

## Sheet: Fig.2 EPM, OFT 1
non-SPS versus SPS
% of control (reference group: non SPS)
	EPM (time)		EPM (numbers)		OFT (distance)
	non SPS	SPS	non SPS	SPS	non SPS	SPS
	37.2781	166.864	58.0645	154.839	105.048	127.578
	173.964	0	96.7742	0	63.2387	73.1726
	243.195	5.32544	193.548	38.7097	167.058	78.8308
	127.811	30.1775	174.194	77.4194	90.0192	148.137
	12.426	8.87574	58.0645	19.3548	110.22	67.5912
	5.32544	28.4024	19.3548	58.0645	64.4165	156.612
	0	29.0526	0	75	44.7423	174.619
	109.895	25.2632	112.5	18.75	77.2024	43.536
	98.5263	35.3684	75	93.75	67.15	241.586
	169.263	0	131.25	0	42.6953	130.681
	82.1053	0	131.25	0	207.335	131.887
	140.211	72	150	112.5	160.875	59.4005
Shapiro-Wilk normality test
W	0.95045	0.69412	0.97512	0.91853	0.89096	0.9364
p-value	0.6436	0.0007401	0.9564	0.274	0.1212	0.4529

## Sheet: Fig.3 EPM, OFT 2
SPS + Veh versus SPS + BHB
% of control (reference group: SPS + Veh)
	EPM (time)		EPM (numbers)		OFT (distance)
	SPS + Veh	SPS + BHB	SPS + Veh	SPS + BHB	SPS + Veh	SPS + BHB
	25	129.167	66.6667	66.6667	60.1358	133.341
	345.833	512.5	166.667	300	118.55	125.946
	58.3333	362.5	100	200	119.859	67.58
	50	333.333	133.333	300	152.789	140.179
	12.5	0	33.3333	0	32.9777	23.6906
	108.333	241.667	100	200	104.922	101.455
	100	0	75	0	101.745	113.082
	35.2941	452.941	75	225	106.801	122.704
	164.706	11.7647	150	37.5	91.4545	15.4577
	0	200	0	300	66.3911	360.7
	400	0	300	0	78.5019	85.7247
	0	1400	0	900	183.341	164.3
	0	666.667	0	600	47.714	273.444
	200	466.667	300	300	135.992	170.793
	0	1533.33	0	1500	87.8405	317.947
Shapiro-Wilk normality test
W	0.78572	0.8003	0.86231	0.75149	0.98612	0.90165
p-value	0.002425	0.003709	0.02606	0.0009356	0.9953	0.1009

## Sheet: Fig.4 EPM, OFT 3
Veh versus BHB
% of control (reference group: veh)
	EPM (time)		EPM (numbers)		OFT (distance)
	veh	BHB	veh	BHB	veh	BHB
	48.7013	0	69.2308	0	134.541	44.3389
	243.506	87.6623	207.692	115.385	132.089	123.904
	7.79221	29.2208	23.0769	23.0769	33.3702	97.9896
	0	229.787	0	120	67.014	45.5043
	472.34	0	420	0	143.434	27.0407
	0	76.5957	0	120	141.51	94.0815
	0	651.064	0	360	65.9452	76.5531
	63.8298	0	120	0	164.596	43.8477
	63.8298	0	60	0	17.5017	26.6667
Shapiro-Wilk normality test
W	0.69274	0.64144	0.76855	0.73049	0.87853	0.89653
p-value	0.001168	0.000293	0.008889	0.003217	0.1515	0.2326

## Sheet: Fig.5 TNF-alpha IL-1beta
serum TNF-α and IL-1β
pg/µL
	TNF-α			IL-1β
	non SPS Veh	SPS Veh	SPS BHB	non SPS Veh	SPS Veh	SPS BHB
	13.0094	20.5114	14.3639	23.1165	251.264	26.1377
	12.3464	19.011	17.181	31.8188	57.7499	29.7328
	11.3703	20.8914	16.4636	24.6198	37.1268	28.6982
	13.682	22.043	16.1082	22.1227	33.9265	35.521
	12.3464	20.8914	16.1082	22.1227	40.371	33.3976
	12.3464	24	15.4038	27.6695	54.3121	30.773
	12.0186	16.8212	17.181	41.4618	27.1574	34.4567
	13.0094	16.8212	17.5428	24.6198	34.9882	38.7436
	13.682	15.7549	15.0549	22.6188	27.1574	33.9265
	14.0218			29.2148
	13.682			32.87
	12.6767			22.6188
	16.1			26.6468
	14.3639			31.8188
	14.3639			31.2952
	17.9068			29.7328
	18.2728			87.5532
	19.7572			48.0986
Shapiro-Wilk normality test
W	0.85437	0.94258	0.94745	0.62391	0.52334	0.98286
p-value	0.009933	0.6093	0.6622	1.179e-05	1.203e-05	0.9774
