# Supplementary material for: Beta-hydroxybutyrate, an endogenous NLRP3 inflammasome inhibitor, attenuates anxiety-related behavior in a rodent post-traumatic stress disorder model
Source: Sci Rep. 2020 Dec 10;10:21629. doi: 10.1038/s41598-020-78410-2 (PMC7728809; doi:10.1038/s41598-020-78410-2)
Supplement: Supplementary file 3 — Supplementary Information 3. [file 41598_2020_78410_MOESM3_ESM.xlsx]

## Sheet: Supplemental Fig.1 EPM, OFT
	non-SPS versus SPS
	% of control
		EPM										OFT
	Group	the numbers of closed arms entry	the numbers of ataying center area	the numbers of open and closed arm entry	time spent in closed arms	time staying the center area	the number of protected head dipping	the number of non-protected head dipping	the number of stretched-attend posture	the number of grooming	the number of rearing	time in the periphery area	the number of center area	time spent in the center area	latency to the center area	the number of rearing	the number of grooming
	non SPS	122.449	75	97.5	115.842	75	150	23.0769	300	171.429	61.7647	98.9297	133.333	125.874	0.849858	179.487	100
		36.7347	150	60	81.8953	112.5	150	138.462	0	171.429	26.4706	100.839	83.3333	79.7203	25.4958	41.0256	166.667
		110.204	75	142.5	68.3168	25	0	323.077	0	0	114.706	94.9378	233.333	222.378	190.368	179.487	100
		97.9592	300	127.5	83.5926	387.5	75	115.385	0	85.7143	97.0588	101.533	50	62.9371	135.127	107.692	100
		146.939	0	112.5	124.328	0	75	0	0	0	176.471	100.318	66.6667	92.3077	202.266	71.7949	100
		85.7143	0	60	126.025	0	150	0	300	171.429	123.529	103.442	33.3333	16.7832	45.8924	20.5128	33.3333
		14.6341	0	8.21918	143.084	0	0	0	50	120	188.889	101.237	0	0	137.091	70	111.111
		131.707	60	123.288	96.3434	98.5075	218.182	126.923	200	0	111.111	101.237	0	0	137.091	60	155.556
		87.8049	120	82.1918	100.636	98.5075	27.2727	103.846	50	240	77.7778	101.237	0	0	137.091	40	88.8889
		87.8049	180	106.849	70.5882	161.194	190.909	161.538	50	0	44.4444	101.237	0	0	137.091	30	88.8889
		146.341	120	139.726	106.359	107.463	109.091	57.6923	200	120	111.111	98.369	272.727	231.818	6.85453	140	66.6667
		131.707	120	139.726	82.9889	134.328	54.5455	150	50	120	66.6667	96.6817	327.273	368.182	44.7829	260	88.8889
	PBS	122.449	225	135	81.8953	162.5	375	230.769	300	171.429	123.529	90.4252	283.333	331.469	48.4419	174.359	66.6667
		134.694	0	82.5	127.298	0	225	0	1200	257.143	132.353	103.963	16.6667	4.1958	23.796	92.3077	133.333
		61.2245	0	52.5	126.025	0	375	0	1200	0	105.882	103.095	50	25.1748	5.09915	71.7949	166.667
		159.184	75	127.5	119.236	25	450	69.2308	1800	0	141.176	96.1527	283.333	193.007	31.4448	235.897	0
		122.449	0	82.5	125.177	0	150	23.0769	300	0	123.529	103.963	16.6667	4.1958	28.8952	61.5385	100
		195.918	0	240	126.025	0	150	46.1538	0	85.7143	158.824	96.3263	250	188.811	49.2918	138.462	166.667
		175.61	120	131.507	122.099	188.06	109.091	46.1538	150	360	155.556	99.5501	109.091	136.364	72.4296	240	133.333
		43.9024	0	32.8767	133.545	0	109.091	69.2308	150	120	122.222	101.237	0	0	137.091	20	155.556
		160.976	120	131.507	115.421	268.657	109.091	34.6154	200	120	111.111	98.0315	272.727	259.091	34.9581	310	22.2222
		73.1707	0	41.0959	143.084	0	27.2727	0	150	600	122.222	101.237	0	0	137.091	110	44.4444
		146.341	0	82.1918	143.084	0	81.8182	0	100	120	177.778	100.731	109.091	40.9091	67.4029	100	155.556
		175.61	0	147.945	115.898	0	27.2727	69.2308	100	240	177.778	101.237	0	0	137.091	20	266.667

## Sheet: Supplemental Fig.2 EPM, OFT 
	SPS + Veh versus SPS + BHB
	% of control
		EPM										OFT
	Group	the numbers of closed arms entry	the numbers of ataying center area	the numbers of open and closed arm entry	time spent in closed arms	time staying the center area	the number of protected head dipping	the number of non-protected head dipping	the number of stretched-attend posture	the number of grooming	the number of rearing	time in the periphery area	the number of center area	time spent in the center area	latency to the center area	the number of rearing	the number of grooming
	SPS + Veh	101.887	200	92.9577	107.116	185.078	105.882	103.891	128.571	50	109.091	101.332	35.3757	53.974	200.353	43.9024	63.1579
		79.2453	200	101.408	76.4045	300.752	141.176	207.781	0	150	62.3377	98.2715	247.63	296.857	82.3322	65.8537	94.7368
		147.17	0	135.211	107.116	0	0	103.891	128.571	150	101.299	101.162	141.503	67.4675	44.1696	175.61	31.5789
		135.849	400	135.211	96.6292	694.043	105.882	0	85.7143	100	132.468	97.7614	283.006	337.337	21.9081	131.707	94.7368
		67.9245	0	59.1549	111.236	0	70.5882	51.9454	42.8571	50	85.7143	102.012	0	0	212.014	0	126.316
		67.9245	200	76.0563	101.498	69.4043	176.471	155.836	214.286	100	109.091	99.4616	283.006	202.402	39.2226	182.927	189.474
		144.828	0	129.73	100.355	0	120	350.631	100	0	112.5	98.1356	254.705	379.341	52.0566	115	150
		51.7241	500	56.7568	103.191	250.627	90	350.631	100	200	120	100.339	191.029	144.511	38.1748	85	75
		103.448	0	113.514	96.4539	0	90	175.316	100	100	67.5	101.525	63.6762	18.0639	209.769	100	75
		22.2222	0	20.6897	100.503	0	0	0	0	0	108.333	100	0	0	100	69.2308	24
		200	0	206.897	98.4925	0	163.636	0	0	35.2941	91.6667	100	0	0	100	69.2308	96
		111.111	0	103.448	100.503	0	54.5455	0	0	35.2941	83.3333	100	0	0	100	184.615	72
		111.111	0	103.448	100.503	0	109.091	0	200	70.5882	100	100	0	0	100	92.3077	120
		133.333	0	144.828	99.4975	0	272.727	0	400	35.2941	116.667	100	0	0	100	92.3077	144
		22.2222	0	20.6897	100.503	0	0	0	0	423.529	100	100	0	0	100	92.3077	144
	SPS + BHB	147.17	0	126.761	100.749	0	35.2941	103.891	128.571	150	132.468	97.4214	389.133	364.324	9.54064	102.439	157.895
		67.9245	600	126.761	56.9288	578.369	176.471	571.399	0	50	77.9221	100.822	141.503	94.4545	22.9682	131.707	0
		67.9245	600	101.408	76.03	231.348	0	207.781	214.286	100	70.1299	100.482	141.503	121.441	155.124	58.5366	126.316
		90.566	400	143.662	80.1498	138.809	70.5882	311.672	0	100	101.299	96.2312	530.635	458.779	5.30035	80.4878	126.316
		90.566	0	67.6056	112.36	0	35.2941	0	128.571	50	85.7143	102.012	0	0	212.014	14.6341	126.316
		101.887	400	126.761	81.6479	555.234	141.176	207.781	214.286	50	124.675	100.992	70.7514	80.961	72.0848	117.073	315.789
		134.483	0	105.405	106.383	0	30	0	300	100	120	98.9831	254.705	289.022	12.7249	45	112.5
		82.7586	1000	113.514	75.8865	751.88	75	701.262	100	400	105	99.1525	382.057	270.958	82.9049	165	262.5
		62.069	0	56.7568	105.674	0	45	0	100	200	97.5	101.695	0	0	231.362	5	337.5
		200	0	206.897	99.4975	0	54.5455	140.252	66.6667	35.2941	91.6667	98.3333	636.762	622.2	24.8333	507.692	0
		22.2222	0	20.6897	100.503	0	54.5455	0	0	105.882	75	100	0	0	100	46.1538	0
		200	0	248.276	93.4673	0	109.091	280.505	200	70.5882	75	100	0	0	100	253.846	72
		177.778	0	206.897	97.1524	0	327.273	420.757	133.333	141.176	133.333	100	0	0	100	346.154	96
		44.4444	0	62.069	98.1575	0	109.091	140.252	133.333	141.176	125	100	0	0	100	92.3077	96
		288.889	2000	372.414	90.4523	1503.76	218.182	420.757	66.6667	105.882	116.667	98.6667	636.762	497.76	12	623.077	72

## Sheet: Supplemental Fig.3 EPM, OFT
	Veh versus BHB
	% of control
		EPM										OFT
	Group	the numbers of closed arms entry	the numbers of ataying center area	the numbers of open and closed arm entry	time spent in closed arms	time staying the center area	the number of protected head dipping	the number of non-protected head dipping	the number of stretched-attend posture	the number of grooming	the number of rearing	time in the periphery area	the number of center area	time spent in the center area	latency to the center area	the number of rearing	the number of grooming
	Veh	95.4545	0	85.7143	113.324	0	100	66.6667	300	109.091	128.571	100.112	112.5	85.7143	38.7931	180	115.385
		109.091	300	145.714	64.6978	300	100	233.333	0	163.636	128.571	99.1041	187.5	214.286	39.532	100	115.385
		95.4545	0	68.5714	121.978	0	100	0	0	27.2727	42.8571	100.784	0	0	221.675	20	69.2308
		67.9245	0	57.1429	103.152	0	0	0	0	240	75	102.828	0	0	156.522	49.6552	247.059
		135.849	600	180.952	87.6791	600	126.316	600	0	0	90	98.0291	234.783	169.697	8.34783	190.345	105.882
		113.208	0	95.2381	103.152	0	126.316	0	0	160	105	97.1722	182.609	200	72	173.793	105.882
		67.9245	0	57.1429	103.152	0	31.5789	0	171.429	80	120	102.828	0	0	156.522	28.9655	35.2941
		113.208	0	114.286	101.433	0	189.474	0	342.857	80	82.5	96.3153	182.609	230.303	50.087	153.103	70.5882
		101.887	0	95.2381	101.433	0	126.316	0	85.7143	40	127.5	102.828	0	0	156.522	4.13793	35.2941
	BHB	40.9091	0	25.7143	123.626	0	0	0	150	163.636	120	100.784	0	0	221.675	20	230.769
		95.4545	60	102.857	100.962	166.667	350	100	0	54.5455	128.571	100.112	75	85.7143	101.232	140	23.0769
		81.8182	0	60	117.445	0	300	66.6667	150	109.091	94.2857	100.448	37.5	42.8571	80.5419	110	115.385
		79.2453	0	85.7143	96.9628	0	126.316	171.429	0	0	45	102.828	0	0	156.522	12.4138	0
		11.3208	0	9.52381	103.152	0	0	0	0	200	120	102.828	0	0	156.522	20.6897	35.2941
		135.849	0	133.333	101.089	0	126.316	171.429	171.429	80	97.5	102.828	0	0	156.522	28.9655	70.5882
		124.528	1800	161.905	73.5817	2625	189.474	514.286	85.7143	40	157.5	102.828	0	0	156.522	78.6207	105.882
		45.283	0	38.0952	103.152	0	0	0	171.429	80	97.5	102.828	0	0	156.522	24.8276	211.765
		11.3208	0	9.52381	103.152	0	0	0	85.7143	160	37.5	102.828	0	0	156.522	8.27586	70.5882
